# Supplementary material for: Neuropsychiatric symptoms and metamemory across the life span: psychometric properties of the German Multifactorial Memory Questionnaire (MMQ)
Source: J Neurol. 2024 May 8;271(7):4551–65. doi: 10.1007/s00415-024-12402-4 (PMC11233313; doi:10.1007/s00415-024-12402-4)
Supplement: Supplementary file 1 — Supplementary file1 (XLSX 29 KB) [file 415_2024_12402_MOESM1_ESM.xlsx]

## Sheet: Tabelle2
Item	Original	Code	German translation	Backtranslation Deepl (March 5 & April 9, 2020)	Comment
Scale	MMQ-Satisfaction	.	MMQ-Zufriedenheit	MMQ-Satisfaction
Title	How I feel about my memory	.	Wie ich mein Gedächtnis einschätze	How I assess my memory	The literal translation of 'feel' does not correspond well to how this concept would be phrased in colloquial German. The German translation therefore uses the verb 'einschätzen'. This wording points out the subjectiveness of the answers.
Instruction	Below are the statements about feelings that people may have about their memory. Read each statement and think about your feelings over the past two weeks. Then, check the box next to the response that best describes how much you agree or disagree.	.	Nachfolgend finden Sie Aussagen über Gefühle und Eindrücke, die Menschen zu ihrem Gedächtnis haben können. Lesen Sie jede Aussage und denken Sie an Ihre eigenen Eindrücke der vergangenen zwei Wochen. Kreuzen Sie diejenige Antwort an, die am besten beschreibt, wie sehr Sie der Aussage zustimmen oder widersprechen.	Below you will find statements about feelings and impressions that people can have about their memory. Read each statement and think of your own impressions of the past two weeks. Tick the answer that best describes how much you agree or disagree with the statement.
C-1	I am generally pleased with my memory ability.	Generally pleased with memory (+)	Ich bin im Allgemeinen zufrieden mit meiner Gedächtnisleistung.	I am generally satisfied with my memory performance.	The literal translation of 'memory ability' is not commonly used in German. The commonly understood translation would either be just "memory" [Gedächtnis] or "memory performance" [Gedächtnisleistung].
C-2	There is something seriously wrong with my memory.	Trouble with memory (-)	Mit meinem Gedächtnis stimmt etwas ernsthaft nicht.	There's something seriously wrong with my memory.
C-3	If something is important, I will probably remember it.	Remembering important information (+)	Wenn etwas wichtig ist, werde ich mich wahrscheinlich auch daran erinnern.	If something is important, I will probably remember it.
C-4	When I forget something, I fear that I may have a serious memory problem, like Alzheimer's disease.	Fear of serious memory problem (-)	Wenn ich etwas vergesse, befürchte ich, dass ich eine ernsthafte Gedächtnisstörung haben könnte – wie etwa Alzheimer.	If I forget something, I fear I could have a serious memory disorder - such as Alzheimer's.
C-5	My memory is worse than most other people my age.	Comparison with others at same age (-)	Im Vergleich zu anderen Menschen meines Alters habe ich ein schlechteres Gedächtnis.	Compared to other people my age, I have a worse memory.
C-6	I have confidence in my ability to remember things.	Confidence in memory ability (+)	Ich habe Vertrauen in meine Fähigkeit, mich an Dinge zu erinnern.	I have confidence in my ability to remember things.
C-7	I feel unhappy when I think about my memory ability.	Feeling unhappy about memory (-)	Es macht mich unglücklich, wenn ich über meine Gedächtnisleistung nachdenke.	It makes me unhappy when I think about my memory performance.
C-8	I worry that others will notice that my memory is not very good.	Worry about other people noticing (-)	Ich befürchte, dass andere merken könnten, dass mein Gedächtnis nicht sehr gut ist.	I am afraid that others might find out that my memory is not very good.
C-9	When I have trouble remembering something, I'm not too hard on myself.	Forgiving with own memory problems (+)	Wenn mir etwas nicht sofort einfällt, nehme ich mir das nicht übel.	If I don't think of something right away, I won't hold it against myself.	In this context, it is clear to the reader that "nicht sofort einfällt" refers to memory and not ideas in general.
C-10	I am concerned about my memory.	Concerned about memory (-)	Ich mache mir Sorgen um mein Gedächtnis.	I'm worried about my memory.
C-11	My memory is really going downhill lately.	Recent deterioration (-)	Meine Gedächtnisleistung hat sich in letzter Zeit merklich verschlechtert.	My memory performance has deteriorated noticeably lately.	There is a figure of speech equivalent to "downhill" [es geht mit etwas bergab], but this is only used in colloquial speech.
C-12	I am generally satisfied with my memory ability.	Generally satisfied with memory (+)	Im Allgemeinen bin ich zufrieden mit meiner Gedächtnisleistung.	In general I am satisfied with my memory performance.
C-13	I don't get upset when I have trouble remembering something.	Memory trouble is not upsetting (+)	Wenn ich Schwierigkeiten habe, mich an etwas zu erinnern, verärgert mich das nicht.	When I have trouble remembering something, it does not upset me.
C-14	I worry that I will forget something important.	Worry about forgetting important things (-)	Ich mache mir Sorgen, dass ich etwas Wichtiges vergessen werde.	I'm worried I'll forget something important.
C-15	I am embarassed about my memory ability.	Embarassed about memory (-)	Meine Gedächtnisleistung ist mir peinlich.	I'm embarrassed by my memory.
C-16	I get annoyed or irritated with myself when I am forgetfull.	Annoyed and irritated (-)	Wenn ich vergesslich bin, reagiere ich gereizt oder ärgere mich über mich selbst.	When I am forgetful, I react irritated or angry with myself.
C-17	My memory is good for my age.	Age-appropriate memory (+)	Für mein Alter habe ich ein gutes Gedächtnis.	I have a good memory for my age.
C-18	I worry about my memory ability.	Worry about memory ability (-)	Meine Gedächtnisleistung beunruhigt mich.	My memory is troubling me.
Rating: 0	Strongly disagree	.	Stimme überhaupt nicht zu	Do not agree at all	"Stark ablehnen" is also used in some German questionnaires
Rating: 1	Disagree	.	Stimme eher nicht zu	Rather not agree	The phrase "rather" [eher] allows to point this out as a middle category. This wording is a linguistic convention in German questionnaires.
Rating: 2	Undecided	.	Teils/teils	Part/part	In a questionnaire, the words indicate that someone partly agrees, partly doesn't agree; The literal translation "unentschlossen" is rather uncommen for a questionnaire.
Rating: 3	Agree	.	Stimme eher zu	Agree more to	The phrase "rather" [eher] allows to point this out as a middle category between undecided and strongly agree, since "zustimmen" has a similar conotation than "fully agree" in German. Again, we adhere to the linguistic conventions used in German questionnaires.
Rating: 4	Strongly agree	.	Stimme voll und ganz zu	Strongly agree	Could also be translated with "Fully agree". "Stark zustimmen" is also used in some German questionnaires
Scale	MMQ-Ability	.	MMQ-Gedächtnisleistung	MMQ memory performance
Title	Memory mistakes	.	Gedächtnisfehler	Memory error	"Fehler" is both singular and plural of "error" in German.
Instruction	Below is a list of common memory mistakes that people make. Decide how often you have done each one in the last two weeks. Then, check the box next to the appropriate response.	.	Nachfolgend finden Sie eine Liste mit Gedächtnisfehlern, die Menschen häufig passieren. Entscheiden Sie, wie oft jeder dieser Fehler bei Ihnen selbst in den letzten zwei Wochen vorgekommen ist. Kreuzen Sie die entsprechende Antwort an.	Below is a list of memory errors that people often experience. Decide how often each of these errors has happened to you in the last two weeks. Tick the appropriate answer.
A-1	Forget to pay a bill on time.	Pay a bill	Vergessen, eine Rechnung pünktlich zu bezahlen	Forget to pay an invoice on time
A-2	Misplace something you use daily, like your keys or glasses.	Misplace something	Dinge verlegen, die Sie täglich brauchen, wie z.B. Ihre Schlüssel oder Brille	Misplace things that you need daily, such as your keys or glasses
A-3	Have trouble remembering a telephone number you just look up.	Remember a telephone number	Schwierigkeiten haben, eine Telefonnummer im Kopf zu behalten, die Sie gerade nachgesehen haben	Have difficulty remembering a phone number you have just looked up
A-4	Not recall the name of someone you just met.	Recall a newly learned name	Sich nicht an den Namen einer Person erinnern, die Sie gerade getroffen haben	Not remember the name of a person you just met
A-5	Leave something behind when you meant to bring it with you.	Leave something behind	Etwas liegen lassen, das Sie eigentlich mitbringen wollten	Leave something you were supposed to bring
A-6	Forget an appointment.	Appointment	Einen Termin vergessen	Miss an appointment	The German translation uses the literal translation of the word "forget" [vergessen]. We therefore maintain the mnestic aspect of this item.
A-7	Forget what you were just about to do, for example, walk into a room and forget what you went there to do.	Own planned behaviour	Vergessen, was Sie gerade tun wollten, z.B. einen Raum betreten und vergessen, wozu Sie dort hingegangen sind	Forgetting what you were about to do, e.g. entering a room and forgetting what you went there for
A-8	Forget to run an errand.	Errand	Eine Besorgung vergessen	Forget an errand
A-9	In conversation, have difficulty coming up with a specific word that you want.	Word finding	In einem Gespräch nicht auf ein bestimmtes Wort kommen, das Sie benutzen wollen	Not coming up with a specific word you want to use in a conversation
A-10	Have trouble remembering details from a newspaper or magazine article you read earlier that day.	Details from article	Schwierigkeiten haben, sich an Einzelheiten aus einem (Zeitungs-)Artikel zu erinnern, den Sie früher am Tag gelesen haben	Have difficulty remembering details from a (newspaper) article you read earlier in the day
A-11	Forget to take medication.	Take medication	Vergessen, Medikamente einzunehmen	Forgetting to take medication
A-12	Not recall the name of someone you have known for some time.	Recall of well-known name	Sich nicht an den Namen einer Person erinnern, die Sie seit einiger Zeit kennen	Not remember the name of a person you have known for some time
A-13	Forget to pass on a message.	Pass on a message	Vergessen, eine Nachricht weiterzugeben	Forgot to pass on a message	Just like all the other items, this German translation is phrased in present tense. "Vergessen", however, is the declination of the verb in both past and present tense in German, therefore the deviation in the back translation.
A-14	Forget what you were going to say in conversation.	Forget contribution to conversation	Vergessen, was Sie in einem Gespräch gerade sagen wollten	Forgetting what you were about to say in a conversation
A-15	Forget a birthday or anniversary you used to know well.	Forget a birthday/anniversary	Einen Geburtstag oder Jahrestag vergessen, der Ihnen früher gut bekannt war	Forget a birthday or anniversary that was previously well known to you
A-16	Forget a telephone number you use frequently.	Forget a telephone number	Eine Telefonnummer vergessen, die Sie häufig benutzen	Forget a telephone number that you use frequently
A-17	Retell a story or joke to the same person because you forgot you already told him or her.	Retell a story/joke	Einer Person dieselbe Geschichte oder denselben Witz zweimal erzählen, weil Sie vergessen haben, dass Sie es ihr schon erzählt hatten	Telling the same story or joke twice to a person because you forgot that you had already told it to him	The German translation is phrased gender-neutral by using the word "Person". "Person" and "ihr erzählen" does not refer to a specific gender.
A-18	Misplace something that you put away a few days ago.	Misplace something	Dinge verlegen, die Sie ein paar Tage zuvor weggeräumt haben.	Misplacing things you put away a few days before.
A-19	Forget to buy something you intended to buy.	Forget a purchase	Vergessen, etwas einzukaufen, das Sie besorgen wollten	Forgot to buy something you wanted to get	Just like all the other items, this German translation is phrased in present tense. "Vergessen", however, is the declination of the verb in both past and present tense in German, therefore the deviation in the back translation.
A-20	Forget details about a recent conversation	Forget details from conversation	Details aus einem Gespräch vergessen, das Sie neulich geführt haben	Forget details from a conversation you had the other day
Rating: 0	All the time	.	Ständig	Constantly
Rating: 1	Often	.	Oft	Often
Rating: 2	Sometimes	.	Manchmal	Sometimes
Rating: 3	Rarely	.	Selten	Rarely
Rating: 4	Never	.	Nie	Never
Scale	MMQ-Strategies	.	MMQ-Gedächtnisstrategien	MMQ - Memory strategies
Title	Use of memory strategies	.	Gebrauch von Gedächtnisstrategien	Use of memory strategies
Instruction	People often use different tricks or strategies to help them remember things. Several strategies are listed below. Decide how often you used each one in the last two weeks. Then, check the box next to the appropriate response.	.	Menschen benutzen oft verschiedene Tricks oder Strategien, um sich Dinge besser merken zu können. Nachfolgend sind einige dieser Strategien aufgeführt. Entscheiden Sie, wie oft Sie jede in den letzten zwei Wochen verwendet haben. Kreuzen Sie die entsprechende Antwort an.	People often use different tricks or strategies to remember things better. Some of these strategies are listed below. Decide how often you have used each one in the last two weeks. Tick the appropriate answer.
S-1	Use a timer or alarm to remind you when to do something.	Use a timer/alarm	Einen Wecker oder einen Timer (z.B. die Erinnerungsfunktion auf Ihrem Mobiltelefon) benutzen, um daran erinnert zu werden, wann Sie etwas tun müssen	Use an alarm clock or a timer (e.g. the reminder function on your mobile phone) to be reminded when you need to do something
S-2	Ask someone to help you remember something or to remind you to do something.	Ask someone for help	Andere Menschen bitten, Ihnen dabei zu helfen, sich etwas zu merken oder Sie daran zu erinnern, etwas zu tun	Ask other people to help you remember or remind you to do something
S-3	Create a rhyme out of what you want to remember.	Create a rhyme	Einen Reim bilden, um sich etwas besser zu merken	Making a rhyme to remember
S-4	In your mind, create an image of something you want to remember, like a name and face.	Create a mental image	Sich bildlich vorstellen, was Sie sich merken möchten, z.B. einen Namen oder ein Gesicht	Visualize what you want to remember, e.g. a name or a face
S-5	Write things on a calendar, such as appointments or things you need to do.	Take notes in calendar	Sich etwas in Ihrem Kalender notieren, wie Termine und Aufgaben	Write something down in your calendar, like appointments and tasks
S-6	Go through the alphabet one letter at a time to see if it sparks a memory for a name or word.	Search/ Go through alphabet	Das Alphabet durchgehen, um zu sehen, ob die einzelnen Buchstaben Sie auf ein gesuchtes Wort oder einen Namen bringen	Go through the alphabet to see if each letter brings you to a word or name you are looking for
S-7	Organize information you want to remember, for example, organize your grovcery list according to food groups.	Organize information	Informationen organisieren, die Sie erinnern möchten, z.B. Ihre Einkaufliste in Kategorien von Lebensmitteln einteilen	Organize information you want to remember, such as dividing your shopping list into food categories
S-8	Say something out loud in order to remember it, such as a phone number you just looked up.	Say out loud	Etwas laut aussprechen, um sich daran zu erinnern, z.B. eine Telefonnummer, die Sie gerade nachgeschlagen haben	Pronounce something out loud to remind yourself, e.g. a phone number you have just looked up	The literal translation "laut sagen" would indicate yelling, or speaking in a high volume. We therefore decided to use "aussprechen" as it includes the idea of actively saying something to oneself (regardless of the volume).
S-9	Use a routine to remember important things, like checking that you have your wallet and keys when you leave home.	Use a routine	Nach einer Routine handeln, um sich an wichtige Dinge zu erinnern, z.B. überprüfen, ob Sie Ihre Schlüssel und Geldbörse eingesteckt haben, wenn Sie das Haus verlassen	Follow a routine to remember important things, such as checking that you have your keys and wallet in your pocket when you leave the house
S-10	Make a list, such as a grocery list or a list of things to do.	Make a list	Eine Liste schreiben, z.B. eine Einkaufs- oder To-Do-Liste	Write a list, such as a shopping list or to-do list
S-11	Mentally elaborate on something you want to remember, for example, focus on a lot of the details.	Mental elaboration	Konzentriert über Dinge nachdenken, die Sie erinnern möchten, z.B. auf möglichst viele Details achten	Think concentrated about things you want to remember, e.g. pay attention to as many details as possible	The German word "elaborieren" is very formal and may not be familiar to everyone.
S-12	Put something in a prominent place to remind you to do something, like putting your umbrella by the door so you will remember to take it with you.	Prominent placing of objects	Dinge an eine auffällige Stelle legen, damit Sie daran erinnert werden, etwas zu tun, z.B. den Regenschirm vor die Tür stellen, damit Sie sich später daran erinnern, ihn mitzunehmen	Put things in a prominent place so that you are reminded to do something, e.g. put the umbrella in front of the door so that you remember to take it with you later
S-13	Repeat something to yourself at increasingly longer and longer intervals so you will remember it.	Repeat at increasing intervals	Etwas für sich in größer werdenden Abständen wiederholen, um es zu sich zu merken	Repeat something for yourself at increasing intervals to remember it
S-14	Create a story to link together information you want to remember.	Create a story	Eine Geschichte ausdenken, um Informationen miteinander zu verknüpfen, die Sie behalten möchten	Make up a story to link together information that you want to keep
S-15	Write down in a notebook things that you want to remember.	Take notes in notebook	Notizen in einem Notizbuch machen, um sich etwas zu merken	Taking notes in a notebook to remember something
S-16	Create a acronym out of the first letters ina list of things to remember, such as carrots, apples, and bread (cab).	Create an acronym	Eine Abkürzung aus den Anfangsbuchstaben von Dingen bilden, die Sie sich merken möchten, z.B. „R-O-M“ für Rettich, Orangen, Möhren	Create an abbreviation from the first letters of things you want to remember, e.g. "R-O-M" for radishes, oranges, carrots
S-17	Intentionally concentrate hard on something so that you will remember it.	Concentrate intentionally	Sich bewusst auf eine Sache konzentrieren, um sie sich zu merken	To consciously concentrate on one thing in order to remember it
S-18	Write a note or reminder for yourself (other that on a calendar or in a notebook)	Write a reminder/take notes (other)	Sich eine Erinnerung außerhalb von Kalendern und Notizbüchern schreiben	Write a reminder outside calendars and notebooks
S-19	Mentally retrace your steps in order to remember something, such as the location of a misplaced item.	Mentally retrace steps	Im Kopf Ihre Handlungen Schritt für Schritt durchgehen, um sich an etwas zu erinnern, z.B. an einen verlegten Gegenstand	Go through your actions in your head step by step to remember something, e.g. a misplaced object
Rating: 0	Never	.	Nie	Never
Rating: 1	Rarely	.	Selten	Rarely
Rating: 2	Sometimes	.	Manchmal	Sometimes
Rating: 3	Often	.	Oft	Often
Rating: 4	All the time	.	Ständig	Constantly
